# Supplementary material for: The use of telemedicine in the PICU: A systematic review and meta-analysis
Source: PLoS One. 2021 May 28;16(5):e0252409. doi: 10.1371/journal.pone.0252409 (PMC8162650; doi:10.1371/journal.pone.0252409)
Supplement: S2 Table — (XLSX) [file pone.0252409.s004.xlsx]

## Sheet: Página1
	Selection													Comparability		Outcome
	1. Representativeness of the exposed cohort				2. Selection of the non exposed cohort			3. Ascertainment of exposure				4. Demonstration that otcome of interest was not present at start of study		1. Comparability of cohorts on the basis of the design or analysis		1. Assessment of outcome				2. Was follow-up long enough for outcomes to occur		3. Adequacy of follow-up of cohorts
	A) Truly representative of the average _______________ (describe) in the community*	B) Somewhat representative of the average pain patients in the community*	C) Selected group of users, e.g. nurses, volunteers	D) No description of the derivation of the cohort	A) Drawn from the same community as the exposed cohort*	B) Drawn from a different source	C) No description of the derivation of the non exposed cohort	A) Secure record (e.g. surgical records)*	B) Structured interview*	C) Written self report	D) No description	A) Yes*	B) No	A) Study controls for _____________ (select the most important factor)*	B) Study controls for any additional factor* specific control for a second important factor.)	A) Independent blind assessment*	B) Record linkage*	C) Self report	D) No description	A) Yes (select an adequate follow-up period for outcome of interest)*	B) No	A) Complete follow-up - all subjects accounted for*	B) Subjects lost to follow-up unlikely to introduce bias - small number lost - > 10 % (select an adequate %) follow-up, or description provided of those lost)*	C) Follow-up rate < ____% (select an adequate %) and no description of those lost	D) No statement
Creation of a rudimentary electronic pediatric intensive care unit model to explore resident-attending communication [15]		x			x				x			x					x			x		x
Impact of telemedicine on severity of illness and outcomes among children transferred from referring emergency departments to a Children’s Hospital PICU [16]	x				x			x				x		x			x			x		x
Patient outcomes of an international telepediatric cardiac critical care program [17]			x		x			x				x		x	x		x			x		x
Telemedicine in pediatric critical care: a retrospective study in an international extracorporeal membrane oxygenation program [18]			x		x			x				x		x			x			x			x
A more rapid, rapid response [19]	x				x			x				x			x	x				x					x
The implementation of a synchronous telemedicine platform linking off-site pediatric intensivists and on-site fellows in a			x				x		x			x							x	x					x
Use of telemedicine to provide pediatric critical care inpatient consultations to underserved rural Northern California [21]		x			x			x				x		x	x		x			x					x
Telemedicine in pediatric cardiac critical care [22]		x					x	x				x					x			x		x
The effect of telemedicine on resource utilization and hospital disposition in critically Ill pediatric transport patients [23]	x				x			x				x					x			x		x
The use of telemedicine to provide pediatric critical care consultations to pediatric trauma patients admitted to a remote trauma intensive care unit: A preliminary report [24]			x		x			x				x		x			x			x					x
